# Supplementary material for: An observational field study of the cloacal microbiota in adult laying hens with and without access to an outdoor range
Source: Anim Microbiome. 2020 Aug 8;2:28. doi: 10.1186/s42523-020-00044-6 (PMC7807755; doi:10.1186/s42523-020-00044-6)
Supplement: Supplementary file 2 — Additional file 2: Table S2. Sample list. [file 42523_2020_44_MOESM2_ESM.xlsx]

## Sheet: Sheet1
Sample Names	Farm	House	Type	Age (weeks)	Rearing farm	Feed supplier	Sampling Date	Date DNA Isolation	DNA run	DNA concentration (nanodrop)	16S	16S concentration	Final dataset
FF001	C	OC4	Outdoor	40	4	A	2017-10-10	2019-01-11	second	0.676	yes	0.00433794	no
FF002	C	OC4	Outdoor	40	4	A	2017-10-10	2019-01-11	first	2.32	yes	0.0100321	yes
FF003	C	OC4	Outdoor	40	4	A	2017-10-10	2019-01-11	first	0.55	yes	0.0368682	yes
FF004	C	OC4	Outdoor	40	4	A	2017-10-10	2019-01-11	first	0.676	yes	0.014053	yes
FF005	C	OC4	Outdoor	40	4	A	2017-10-10	2019-01-11	first	0.458	yes	0.0192622	yes
FF006	C	OC4	Outdoor	40	4	A	2017-10-10	2019-01-11	second	0.374	yes	0.0165977	no
FF007	C	OC4	Outdoor	40	4	A	2017-10-10	2019-01-11	first	0.562	yes	0.0212629	yes
FF008	C	OC4	Outdoor	40	4	A	2017-10-10	2019-01-11	first	1.88	yes	0.0358882	yes
FF009	C	OC4	Outdoor	40	4	A	2017-10-10	2019-01-11	first	0.36	yes	0.00573419	yes
FF010	C	OC4	Outdoor	40	4	A	2017-10-10	2019-01-11	first	0.42	yes	0.00303854	yes
FF011	C	IC4	Indoor	40	4	A	2017-10-10	2019-01-11	first	1.1	yes	0.00512624	yes
FF012	C	IC4	Indoor	40	4	A	2017-10-10	2019-01-11	first	1.24	yes	0.00996293	yes
FF013	C	IC4	Indoor	40	4	A	2017-10-10	2019-01-11	first	0.3	yes	0.0283198	yes
FF014	C	IC4	Indoor	40	4	A	2017-10-10	2019-01-11	first	0.195	yes	0.0526692	yes
FF015	C	IC4	Indoor	40	4	A	2017-10-10	2019-01-11	first	0.13	yes	0.00882921	yes
FF016	C	IC4	Indoor	40	4	A	2017-10-10	2019-01-11	first	0.532	yes	0.00837632	yes
FF017	C	IC4	Indoor	40	4	A	2017-10-10	2019-01-11	second	1.57	yes	0.0156686	no
FF018	C	IC4	Indoor	40	4	A	2017-10-10	2019-01-11	first	0.27	yes	0.00553139	yes
FF019	C	IC4	Indoor	40	4	A	2017-10-10	2019-01-11	first	2.08	yes	0.0126286	yes
FF020	C	IC4	Indoor	40	4	A	2017-10-10	2019-01-11	first	0.676	yes	0.0300342	yes
FF021	Negative	Negative	Negative	0	4	A	2017-10-10	2019-01-11	first	0	yes	0.0137504	no
FF022	A	OC1	Outdoor	27	1	A	2017-10-23	2019-01-18	first	0.568	yes	0.0299972	yes
FF023	A	OC1	Outdoor	27	1	A	2017-10-23	2019-01-18	first	0.526	yes	0.116311	yes
FF024	A	OC1	Outdoor	27	1	A	2017-10-23	2019-01-18	first	0.372	yes	0.0070265	yes
FF025	A	OC1	Outdoor	27	1	A	2017-10-23	2019-01-18	first	0.264	yes	0.00821575	yes
FF026	A	OC1	Outdoor	27	1	A	2017-10-23	2019-01-18	first	0.422	yes	0.0119469	yes
FF027	A	OC1	Outdoor	27	1	A	2017-10-23	2019-01-18	first	0.346	yes	0.0249757	yes
FF028	A	OC1	Outdoor	27	1	A	2017-10-23	2019-01-18	first	1.06	yes	0.163429	yes
FF029	A	OC1	Outdoor	27	1	A	2017-10-23	2019-01-18	first	0.67	yes	0.245611	yes
FF030	A	OC1	Outdoor	27	1	A	2017-10-23	2019-01-18	second	2.06	yes	0.33465	no
FF031	A	OC1	Outdoor	27	1	A	2017-10-23	2019-01-18	first	1.07	yes	0.0916594	yes
FF032	A	IC1	Indoor	27	1	A	2017-10-23	2019-01-18	first	0.942	yes	0.107102	yes
FF033	A	IC1	Indoor	27	1	A	2017-10-23	2019-01-18	second	0.102	no	0.00331459	no
FF034	A	IC1	Indoor	27	1	A	2017-10-23	2019-01-18	first	0.65	yes	0.0306349	yes
FF035	A	IC1	Indoor	27	1	A	2017-10-23	2019-01-18	first	0.238	yes	0.0145586	yes
FF036	A	IC1	Indoor	27	1	A	2017-10-23	2019-01-18	first	0.356	yes	0.0212345	yes
FF037	A	IC1	Indoor	27	1	A	2017-10-23	2019-01-18	first	0.184	yes	0.00744214	yes
FF038	A	IC1	Indoor	27	1	A	2017-10-23	2019-01-18	first	0.586	yes	0.0270294	yes
FF039	A	IC1	Indoor	27	1	A	2017-10-23	2019-01-18	first	0.378	no	0.00828263	no
FF040	A	IC1	Indoor	27	1	A	2017-10-23	2019-01-18	first	1.41	yes	0.0386315	yes
FF041	A	IC1	Indoor	27	1	A	2017-10-23	2019-01-18	second	0.764	yes	0.0155549	no
FF042	Negative	Negative	Negative	0	1	A	2017-10-23	2019-01-18	first	0	no	0.00331817	no
FF043	E	OC3	Outdoor	35	3	A	2017-10-17	2019-01-14	first	0.426	yes	0.109995	yes
FF044	E	OC3	Outdoor	35	3	A	2017-10-17	2019-01-14	first	0.502	yes	0.0207589	yes
FF045	E	OC3	Outdoor	35	3	A	2017-10-17	2019-01-14	first	1.6	yes	0.0427533	yes
FF046	E	OC3	Outdoor	35	3	A	2017-10-17	2019-01-14	first	1.39	yes	0.0536354	yes
FF047	E	OC3	Outdoor	35	3	A	2017-10-17	2019-01-14	first	0.59	yes	0.0361162	yes
FF048	E	OC3	Outdoor	35	3	A	2017-10-17	2019-01-14	first	0.352	yes	0.0141127	yes
FF049	E	OC3	Outdoor	35	3	A	2017-10-17	2019-01-14	first	2.28	yes	0.0323556	yes
FF050	E	OC3	Outdoor	35	3	A	2017-10-17	2019-01-14	first	1.05	yes	0.0413534	yes
FF051	E	OC3	Outdoor	35	3	A	2017-10-17	2019-01-14	first	0.264	yes	0.0233632	yes
FF052	E	OC3	Outdoor	35	3	A	2017-10-17	2019-01-14	first	1.05	yes	0.054815	yes
FF053	B	IC3	Indoor	35	3	B	2017-10-17	2019-01-14	second	1.43	yes	0.0196136	no
FF054	B	IC3	Indoor	35	3	B	2017-10-17	2019-01-14	first	0.84	yes	0.233976	yes
FF055	B	IC3	Indoor	35	3	B	2017-10-17	2019-01-14	first	0.284	yes	0.00959577	yes
FF056	B	IC3	Indoor	35	3	B	2017-10-17	2019-01-14	first	0.918	yes	0.0533153	yes
FF057	B	IC3	Indoor	35	3	B	2017-10-17	2019-01-14	first	0.132	yes	0.0100794	yes
FF058	B	IC3	Indoor	35	3	B	2017-10-17	2019-01-14	first	0.114	yes	0.00883654	yes
FF059	B	IC3	Indoor	35	3	B	2017-10-17	2019-01-14	first	2.04	yes	0.14655	yes
FF060	B	IC3	Indoor	35	3	B	2017-10-17	2019-01-14	first	1.62	yes	0.131193	yes
FF061	B	IC3	Indoor	35	3	B	2017-10-17	2019-01-14	first	0.27	yes	0.0116285	yes
FF062	B	IC3	Indoor	35	3	B	2017-10-17	2019-01-14	first	2.64	yes	0.0194768	yes
FF063	Negative	Negative	Negative	0	3	B	2017-10-17	2019-01-14	first	0	no	0.0115076	no
FF064	D	OC2	Outdoor	29	2	B	2017-10-25	2019-01-21	first	2.14	yes	0.0696817	yes
FF065	D	OC2	Outdoor	29	2	B	2017-10-25	2019-01-21	first	0.152	yes	0.0094402	yes
FF066	D	OC2	Outdoor	29	2	B	2017-10-25	2019-01-21	first	2.34	yes	0.00794184	yes
FF067	D	OC2	Outdoor	29	2	B	2017-10-25	2019-01-21	first	1.32	yes	0.0050171	yes
FF068	D	OC2	Outdoor	29	2	B	2017-10-25	2019-01-21	first	0.928	yes	0.0208434	yes
FF069	D	OC2	Outdoor	29	2	B	2017-10-25	2019-01-21	first	0.14	yes	0.0115452	yes
FF070	D	OC2	Outdoor	29	2	B	2017-10-25	2019-01-21	first	0.474	yes	0.00563159	yes
FF071	D	OC2	Outdoor	29	2	B	2017-10-25	2019-01-21	first	0.79	yes	0.00542538	yes
FF072	D	OC2	Outdoor	29	2	B	2017-10-25	2019-01-21	second	0.488	no	0.00177012	no
FF073	D	OC2	Outdoor	29	2	B	2017-10-25	2019-01-21	first	0.158	no	0.00570665	no
FF074	B	IC2	Indoor	29	2	B	2017-10-25	2019-01-21	first	0.99	yes	0.0156098	yes
FF075	B	IC2	Indoor	29	2	B	2017-10-25	2019-01-21	first	0.316	yes	0.0112561	yes
FF076	B	IC2	Indoor	29	2	B	2017-10-25	2019-01-21	first	2.18	yes	0.0349621	yes
FF077	B	IC2	Indoor	29	2	B	2017-10-25	2019-01-21	first	0.368	yes	0.0172381	yes
FF078	B	IC2	Indoor	29	2	B	2017-10-25	2019-01-21	first	0.566	yes	0.108831	yes
FF079	B	IC2	Indoor	29	2	B	2017-10-25	2019-01-21	first	1.01	yes	0.0214625	yes
FF080	B	IC2	Indoor	29	2	B	2017-10-25	2019-01-21	first	5.88	yes	0.541383	yes
FF081	B	IC2	Indoor	29	2	B	2017-10-25	2019-01-21	first	0.468	yes	0.00210827	yes
FF082	B	IC2	Indoor	29	2	B	2017-10-25	2019-01-21	first	0.322	yes	0.00822338	yes
FF083	B	IC2	Indoor	29	2	B	2017-10-25	2019-01-21	first	1.7	yes	0.0319576	yes
FF084	Negative	Negative	Negative	0	2	B	2017-10-25	2019-01-21	first	0	no	0.00892726	no
